# Supplementary material for: Novel Biomarkers in Hepatocellular Carcinoma from Embryogenic Antigens to cfDNA
Source: Biomedicines. 2025 Apr 23;13(5):1020. doi: 10.3390/biomedicines13051020 (PMC12109373; doi:10.3390/biomedicines13051020)
Supplement: Supplementary file 1 [file biomedicines-13-01020-s001.zip]

Archive with 1 entries (1 files):
- biomedicines-3549842-supplementary.pdf
